# Supplementary material for: Transcriptome Analysis Reveals the Variations in Enzyme Production of Saccharopolyspora rosea A22 under Different Temperatures
Source: Foods. 2024 Aug 26;13(17):2696. doi: 10.3390/foods13172696 (PMC11394526; doi:10.3390/foods13172696)
Supplement: Supplementary file 1 [file foods-13-02696-s001.zip]

Archive with 1 entries (1 files):
- foods-3141541-supplementary.pdf
